# Supplementary material for: Automics: an integrated platform for NMR-based metabonomics spectral processing and data analysis
Source: BMC Bioinformatics. 2009 Mar 16;10:83. doi: 10.1186/1471-2105-10-83 (PMC2666662; doi:10.1186/1471-2105-10-83)
Supplement: Additional File 1 — Software package of Automics. This compressed file contains executable installation package, source code package, HTML help file, test dataset and readme file of Automics. The latest version is available at Automics homepage . [file 1471-2105-10-83-S1.zip]

Archive with 9 entries (8 files):
- Automics_software/
- Automics_software/AUTOMICS.chm
- Automics_software/AUTOMICS.exe
- Automics_software/Automics_source.zip
- Automics_software/how to open Automics.chm.txt
- Automics_software/README.txt
- Automics_software/Spectra.zip
- Automics_software/test.txt
- Automics_software/what's new.txt
