# Supplementary material for: Automics: an integrated platform for NMR-based metabonomics spectral processing and data analysis
Source: BMC Bioinformatics. 2009 Mar 16;10:83. doi: 10.1186/1471-2105-10-83 (PMC2666662; doi:10.1186/1471-2105-10-83)
Supplement: Additional File 1 — Software package of Automics. This compressed file contains executable installation package, source code package, HTML help file, test dataset and readme file of Automics. The latest version is available at Automics homepage . [file 1471-2105-10-83-S1.zip › Automics_software/README.txt]

Automics is an integrate plaform for NMR-based metabonomics/metabolomics studies.

Some files are included in this compressed archive file:

	AUTOMICS.chm: an HTML help of Automics;
	AUTOMICS.exe: executable installation package of Automics;
	Spectra.rar: includes several Bruker 1D spectra;
	test.txt: a comma delimiterd data file;
	what's new.txt: new features in this building.
	Automics_source.rar: source code of current version of Automics;

Automics is still in development.For lastest released, please visit:
 http://code.google.com/p/automics/
