# Supplementary material for: Automics: an integrated platform for NMR-based metabonomics spectral processing and data analysis
Source: BMC Bioinformatics. 2009 Mar 16;10:83. doi: 10.1186/1471-2105-10-83 (PMC2666662; doi:10.1186/1471-2105-10-83)
Supplement: Additional File 1 — Software package of Automics. This compressed file contains executable installation package, source code package, HTML help file, test dataset and readme file of Automics. The latest version is available at Automics homepage . [file 1471-2105-10-83-S1.zip › Automics_software/test.txt]

-0.1785	-0.1860	-0.1183	-0.0111	0.0671	0.2935	0.4327	0.5898	0.7409	0.8040	0.9345	1.1278	1.4278	1.7536	1.9953	2.2293	2.3768	2.5698	2.8526	3.0291	3.3373	3.8855	4.5280	5.1557	5.6391	6.2370	7.3745	8.4021	8.5640	8.8854	9.3721	9.6157	9.7944	10.3004	10.9219	11.4785	12.0949	12.7351	13.4999	14.0119	14.2510	14.6484	14.7623	15.3774	14.6007	14.1492	14.1786	14.4944	14.3776	13.0119
-0.2899	-0.3136	-0.2493	-0.1829	-0.1045	-0.0031	0.1814	0.3996	0.5880	0.6159	0.7629	0.9075	1.0693	1.5090	1.7839	2.0546	2.2866	2.5028	2.7217	2.8933	3.1316	3.7095	4.3209	5.1262	5.6202	6.1544	6.8208	6.9242	8.5380	8.7427	9.1079	9.3377	9.4593	9.9300	10.7687	11.3873	11.9032	12.5110	13.3032	14.0077	14.4239	14.7999	15.0340	15.5473	15.5646	15.1370	15.3343	15.6093	15.7805	14.6226
0.5246	0.6171	0.6484	0.7923	0.9028	1.1419	1.4043	1.6249	1.7041	1.8917	2.0179	2.2861	2.6505	3.0410	3.3717	3.6996	3.8941	4.1484	4.4872	4.7844	5.1535	5.7937	6.6409	7.4063	7.9647	8.6854	9.4183	10.6469	11.1137	11.5170	11.8044	12.0468	12.1912	13.0619	13.9055	14.5198	15.1859	16.0812	17.0122	17.5195	17.7915	18.3427	18.6194	19.4025	18.4890	18.5096	18.8400	19.3147	18.9053	17.1411
-0.3169	-0.3079	-0.2305	-0.2223	-0.0717	0.0503	0.2413	0.4243	0.4916	0.5514	0.7117	0.9016	1.2081	1.5293	1.9238	2.0691	2.2906	2.5147	2.7595	2.9608	3.2919	3.7845	4.4843	5.2682	5.8984	6.4752	7.6782	7.8783	8.4802	8.6948	9.1391	9.4424	9.6252	10.0656	10.6851	11.3088	11.7356	12.5117	13.2887	13.8544	14.0323	14.3310	14.5235	15.3029	14.5533	14.0981	14.2159	14.5423	14.5136	13.0344
0.9878	1.0214	1.1171	1.2758	1.4261	1.6595	1.8386	2.0284	2.2225	2.3797	2.5411	2.8191	3.1690	3.4249	3.7864	4.0940	4.3519	4.6248	4.9098	5.2354	5.7008	6.3576	7.1182	7.8204	8.4221	9.1730	9.9094	10.5818	11.1413	11.5384	11.9700	12.1288	12.4192	13.2028	14.0219	14.5918	15.2715	16.0963	16.7786	17.2716	17.5082	17.8731	18.3539	18.6194	17.9295	17.9775	18.1948	18.4074	17.8529	16.6206
0.2660	0.2332	0.2942	0.3886	0.4880	0.6282	0.8584	1.1409	1.2531	1.3348	1.4640	1.5911	1.9391	2.3424	2.6282	3.0429	3.2802	3.4579	3.7665	3.9805	4.3323	4.8607	5.6728	6.4018	6.9945	7.6384	8.3930	9.3147	10.3986	10.6293	11.0415	11.2415	11.3290	11.7980	12.7391	13.5301	14.0460	14.7683	15.7043	16.5399	16.9010	17.3200	17.5856	18.1460	17.8884	17.6828	17.9512	18.3447	18.4258	17.1384
0.3825	0.3950	0.4689	0.5249	0.6187	0.7490	0.8607	0.9694	1.0589	1.1690	1.2930	1.4529	1.5906	1.7693	1.9899	2.2300	2.3592	2.5715	2.7605	2.9654	3.1776	3.4712	3.8263	4.2424	4.6471	5.0964	5.5464	5.6670	6.0832	6.4027	6.7302	6.9728	7.1075	7.4690	7.9825	8.3502	8.5753	8.9057	9.3533	9.8388	10.1166	10.3375	10.5199	10.7144	10.4443	10.4268	10.4462	10.4360	10.1976	9.6843
0.7397	0.8283	0.8900	0.9524	1.1297	1.3450	1.4594	1.6055	1.7177	1.9164	2.1138	2.3738	2.5871	2.8275	3.1235	3.4007	3.6763	3.9256	4.2078	4.4770	4.8507	5.3202	5.8760	6.4549	6.9883	7.6178	7.9533	8.4808	8.9234	9.4346	9.7974	10.0221	10.3172	10.9828	11.6558	12.1324	12.5241	13.0677	13.7085	14.3178	14.5375	14.8777	15.2138	15.3843	14.9278	15.0355	15.0735	15.0598	14.5110	13.7486
0.2094	0.2066	0.2949	0.3638	0.4123	0.5994	0.7216	0.8254	0.8771	1.0150	1.1595	1.3525	1.5785	1.7887	1.9862	2.1927	2.3681	2.5353	2.7366	2.9160	3.1731	3.4877	3.8088	4.3099	4.7768	5.1933	5.7585	5.7269	5.9708	6.4474	6.9075	7.3060	7.5622	7.8707	8.2819	8.6498	8.9797	9.3498	9.7764	10.1546	10.4766	10.6446	10.8562	11.3978	11.0640	10.6980	10.7692	10.6870	10.5532	10.1087
0.5638	0.5900	0.6776	0.8431	0.9730	1.1886	1.4382	1.5538	1.7446	1.8455	2.0369	2.3398	2.6509	3.0316	3.3648	3.7133	3.9475	4.2056	4.5149	4.8402	5.2705	5.9537	6.8127	7.5268	8.1261	8.9732	9.9647	10.7115	11.2680	11.5917	11.9023	12.0618	12.3903	13.2261	14.1142	14.7329	15.4006	16.3677	17.2498	17.8213	18.1028	18.4747	18.7910	19.1580	18.6753	18.9764	19.3371	19.5774	18.8673	17.3382
0.7505	0.7809	0.8747	0.9671	1.0650	1.2779	1.4888	1.6937	1.7879	1.9528	2.1383	2.3315	2.6084	2.8776	3.1893	3.5121	3.8318	4.0541	4.2774	4.5740	4.9694	5.5457	6.2409	6.9287	7.5310	8.2699	8.9995	9.5330	10.2451	10.6177	10.8902	11.0985	11.2914	11.9410	12.8348	13.5368	14.0778	14.7484	15.6206	16.3030	16.5164	16.8922	17.1235	17.7093	17.2844	17.3327	17.6188	17.7686	17.6476	16.4175
0.9349	0.9970	1.0960	1.2016	1.3469	1.5980	1.8791	2.0412	2.1828	2.3396	2.5278	2.7999	3.0916	3.3897	3.7425	4.0532	4.3442	4.6014	4.8958	5.2005	5.7094	6.3152	7.0429	7.6876	8.2793	9.0013	9.9701	10.5532	11.0639	11.3876	11.7214	11.8406	12.1914	12.9601	13.8391	14.4122	15.0370	15.8649	16.5729	16.9744	17.2345	17.5937	18.1083	18.2088	17.7249	17.8322	18.0907	18.1996	17.5221	16.3153
1.0500	1.0901	1.2099	1.3323	1.5218	1.7315	1.9800	2.1171	2.2770	2.4494	2.6620	2.9491	3.2523	3.5301	3.8499	4.2308	4.4920	4.7845	5.0993	5.4312	5.9263	6.5204	7.2759	7.9018	8.5614	9.3747	9.9891	10.6063	11.0981	11.5084	11.8183	11.9627	12.3590	13.2401	14.0584	14.6207	15.2469	16.0788	16.8044	17.2210	17.4933	17.8687	18.4264	18.4189	17.9886	18.1041	18.3423	18.4105	17.5894	16.3847
0.6165	0.6433	0.7548	0.8290	1.0013	1.2183	1.4505	1.6317	1.7492	1.9296	2.1022	2.2974	2.6242	2.9149	3.2830	3.6809	3.9191	4.1735	4.4847	4.7958	5.1796	5.7363	6.4701	7.2044	7.7476	8.4419	9.2104	10.3017	10.7805	11.2387	11.5866	11.8197	11.9784	12.6301	13.5079	14.2271	14.8201	15.5286	16.4611	17.1951	17.4437	17.8839	18.1458	18.9141	18.2978	18.2498	18.4763	18.7216	18.6667	17.2564
0.3064	0.3088	0.4452	0.5594	0.6889	0.8581	1.1103	1.2330	1.4404	1.5120	1.6383	1.9031	2.1706	2.4859	2.8605	3.0841	3.2659	3.5797	3.7734	4.0178	4.4523	4.9300	5.7116	6.3771	6.8815	7.6483	8.5507	9.0696	9.6961	9.9287	10.3489	10.5252	10.6655	11.3429	12.0709	12.6728	13.2355	14.0445	14.8940	15.3790	15.5907	16.0229	16.3403	16.8980	16.1411	16.0192	16.3469	16.7948	16.3836	14.7855
0.7622	0.8081	0.8768	0.9951	1.1320	1.3809	1.6141	1.7895	1.9890	2.1370	2.2903	2.4956	2.8586	3.1585	3.5523	3.8373	4.0773	4.3463	4.6725	4.9576	5.3105	5.8943	6.7097	7.4668	8.0727	8.7775	9.8803	10.8717	11.2802	11.6332	12.1545	12.4402	12.6609	13.2567	14.1038	14.7400	15.4010	16.1109	17.0768	17.6952	17.9223	18.3301	18.6022	19.1913	18.4764	18.3381	18.5391	18.8400	18.7445	17.3353
0.4706	0.4911	0.6139	0.6994	0.9009	1.1328	1.3424	1.5258	1.6664	1.7909	1.9808	2.2610	2.6173	2.9043	3.2411	3.5689	3.8286	4.0722	4.3891	4.6682	5.1123	5.7941	6.6072	7.3508	7.8772	8.6171	9.2629	10.2842	10.7452	11.1827	11.6395	11.7999	12.1325	12.9457	13.7697	14.3476	15.0930	16.0267	16.6875	17.2188	17.5390	17.9184	18.4064	18.6664	17.8569	17.8826	18.0406	18.4721	17.6744	16.2855
1.1130	1.2057	1.3011	1.4137	1.5969	1.7956	2.0673	2.2592	2.4251	2.5892	2.7515	3.0163	3.3839	3.6928	4.0410	4.4044	4.6600	4.9495	5.2893	5.6234	6.1003	6.7165	7.5139	8.2731	8.8616	9.5127	10.1742	11.1261	11.5723	11.8494	12.1636	12.3213	12.6506	13.4827	14.2996	14.8961	15.5292	16.4602	17.2257	17.6617	17.8177	18.2340	18.7549	19.0250	18.5110	18.6114	18.8954	19.1416	18.5496	17.1634
0.6819	0.7119	0.8296	0.9445	1.0209	1.3214	1.5231	1.6902	1.8459	1.9889	2.1639	2.4025	2.7334	3.0258	3.3888	3.6638	3.9743	4.1968	4.5069	4.7719	5.1405	5.7467	6.4870	7.2471	7.8865	8.5938	9.4932	9.9322	10.7801	11.1404	11.4714	11.7111	11.9416	12.5314	13.3759	14.0400	14.6099	15.4002	16.3857	17.0571	17.2178	17.5312	17.8655	18.6353	17.9983	17.8791	18.0308	18.4690	18.5277	16.9075
0.8009	0.8243	0.9753	1.0726	1.1766	1.4102	1.6187	1.8315	1.9221	2.0938	2.2466	2.4896	2.8428	3.1697	3.4510	3.7033	3.9438	4.2122	4.5346	4.8097	5.1642	5.7206	6.4280	7.1731	7.7581	8.4141	9.0935	9.8188	10.4383	10.9598	11.4535	11.7506	11.9394	12.5507	13.2871	13.8975	14.4884	15.2080	16.0804	16.6065	16.8424	17.1539	17.3993	17.9184	17.2603	17.0664	17.1400	17.4009	17.3275	16.0484
0.7765	0.8804	0.9904	1.0920	1.2584	1.4970	1.7416	1.9454	2.0686	2.2502	2.5037	2.7864	3.1279	3.4737	3.7540	4.1280	4.4014	4.7050	5.0189	5.3460	5.7685	6.4246	7.2195	7.9576	8.5631	9.3754	10.3502	11.0170	11.6777	12.1415	12.5552	12.7554	12.9668	13.7377	14.6247	15.2838	15.9149	16.7483	17.5670	18.1510	18.4277	18.7974	19.1857	19.7189	18.9725	18.9749	19.1546	19.3990	19.0461	17.6059
1.0027	1.0366	1.1437	1.2599	1.4241	1.6154	1.8918	2.1075	2.2577	2.3885	2.5614	2.8281	3.1185	3.4609	3.8036	4.1154	4.4107	4.6192	4.9581	5.2637	5.6226	6.1736	6.9157	7.6744	8.2733	8.9078	9.6289	10.4367	11.1467	11.4964	11.9070	12.1276	12.3407	12.9653	13.7693	14.4297	14.9962	15.7319	16.6533	17.2424	17.4118	17.7812	18.0770	18.6999	18.0619	17.9252	18.1802	18.4759	18.4883	17.0596
0.2317	0.2759	0.3067	0.4120	0.5095	0.6478	0.7993	0.9102	1.0237	1.1136	1.2558	1.5379	1.7249	1.9366	2.2941	2.5384	2.8350	3.1147	3.3864	3.6313	3.9580	4.2851	4.6955	5.2381	5.8186	6.4292	6.9025	7.7634	8.0264	8.4900	8.9136	9.2390	9.4935	10.0930	10.9683	11.6034	11.8632	12.2166	12.8185	13.6733	14.2334	14.7605	15.1441	15.2669	15.0992	14.9996	15.4729	15.5438	15.0640	14.3381
0.5111	0.5615	0.6776	0.7266	0.8283	1.0068	1.1335	1.3750	1.4525	1.5914	1.7208	2.0057	2.2275	2.4842	2.7567	3.0252	3.3045	3.5336	3.7847	4.0737	4.3178	4.6660	5.0193	5.5292	6.0710	6.6442	7.2369	7.3884	7.6641	8.0821	8.4996	8.8061	9.0448	9.5520	10.0886	10.6215	10.8726	11.1319	11.6137	12.2063	12.6925	13.0550	13.4336	13.7134	13.5462	13.2958	13.5948	13.8539	13.7070	13.0578
0.5330	0.5744	0.7128	0.7750	0.8965	1.0759	1.2067	1.3765	1.4418	1.5776	1.7960	2.0800	2.2545	2.4854	2.7723	3.0065	3.2600	3.4534	3.7597	3.9924	4.2514	4.6434	5.1559	5.6799	6.3047	6.8958	7.4558	7.5203	8.1392	8.5097	8.9720	9.2612	9.6424	10.1370	10.7675	11.1214	11.4703	11.9154	12.5320	13.1602	13.5594	13.9208	14.2080	14.2269	13.9975	14.0867	14.1658	14.0934	13.6143	13.0414
0.4808	0.4869	0.5913	0.6981	0.8003	0.9856	1.0981	1.2291	1.3081	1.4527	1.6712	1.8763	2.0793	2.2923	2.5748	2.8418	3.0758	3.3920	3.6519	3.8648	4.2548	4.6370	5.0999	5.6443	6.1837	6.7403	7.1255	7.4852	8.0524	8.5766	8.9902	9.2986	9.5614	10.2242	10.9375	11.4814	11.7721	12.1045	12.8423	13.5533	13.9906	14.4068	14.6591	14.7873	14.5829	14.6819	14.9384	14.8408	14.3705	13.7078
0.3178	0.3960	0.4348	0.5154	0.6526	0.8046	0.9927	1.1083	1.1335	1.3199	1.4982	1.7779	1.9758	2.2068	2.4926	2.8018	3.0606	3.3817	3.6144	3.9293	4.2328	4.6328	5.1064	5.6128	6.1728	6.8441	7.5753	8.2156	8.5101	8.8715	9.2269	9.4138	9.7194	10.4495	11.2845	11.7365	12.0257	12.4244	13.2292	13.9959	14.4275	14.8519	15.1689	15.2341	14.9361	15.2271	15.4807	15.4842	14.7808	13.9681
0.5606	0.5712	0.6720	0.7362	0.8650	1.0423	1.2036	1.3170	1.4381	1.6148	1.7484	1.9614	2.1939	2.3631	2.6613	2.9215	3.1555	3.4180	3.6508	3.9470	4.2338	4.6621	5.1439	5.6882	6.1916	6.7394	7.3821	8.2762	8.5195	8.9627	9.3703	9.5849	9.7581	10.2061	10.9577	11.5888	11.9603	12.4274	13.0703	13.7709	14.1043	14.4280	14.6640	15.2129	14.7242	14.5370	14.7172	14.7775	14.6559	13.8595
0.5193	0.5956	0.6771	0.7313	0.8619	1.0517	1.2091	1.3429	1.4186	1.5401	1.7171	1.9183	2.1863	2.4283	2.6694	2.9112	3.1502	3.4066	3.6330	3.8718	4.1924	4.5791	5.1040	5.6218	6.1480	6.6723	7.0677	7.7907	8.2236	8.6553	9.1559	9.4827	9.7612	10.2910	11.0007	11.4846	11.8311	12.2517	12.9407	13.6366	13.9891	14.3690	14.6118	14.8146	14.5820	14.5406	14.7256	14.7184	14.3696	13.7819
0.7507	0.7829	0.8826	0.9704	1.1134	1.2922	1.4585	1.5841	1.6908	1.8244	2.0375	2.2717	2.5078	2.7461	3.0061	3.3141	3.5728	3.8772	4.1404	4.4523	4.8266	5.2406	5.7338	6.3772	6.9687	7.6521	7.9949	8.3199	8.8564	9.2501	9.5630	9.7150	10.0115	10.7430	11.5045	11.9818	12.3676	12.8037	13.5859	14.2217	14.5146	14.9384	15.1535	15.3797	15.0471	15.3208	15.5623	15.4792	14.9721	14.0432
0.4312	0.4357	0.5190	0.5878	0.7160	0.8822	1.1147	1.2828	1.3580	1.5125	1.6751	1.9110	2.2442	2.4454	2.7177	3.0123	3.2512	3.5702	3.9389	4.1784	4.5385	4.9846	5.5945	6.1779	6.7664	7.4088	7.9584	8.3269	9.1963	9.5976	10.1235	10.3632	10.5898	11.0782	12.0249	12.7451	13.1721	13.6180	14.2565	15.1718	15.5954	16.0405	16.3277	16.6529	16.3255	16.3967	16.7056	16.8754	16.4018	15.4611
0.2423	0.2644	0.3169	0.4133	0.4749	0.6137	0.8152	0.9436	1.0021	1.1243	1.2943	1.5177	1.7321	1.9889	2.2443	2.4448	2.6850	2.9290	3.1355	3.3889	3.6001	3.9830	4.3114	4.8049	5.3552	5.9835	6.5864	6.3084	6.7986	7.2046	7.6200	7.9498	8.1472	8.6919	9.3057	9.5892	9.8117	10.0941	10.6793	11.1844	11.6466	12.0402	12.2659	12.2994	12.0488	12.1010	12.4719	12.3507	11.9600	11.3967
0.4183	0.4337	0.5368	0.6161	0.7263	0.9199	1.0849	1.1991	1.2919	1.4497	1.6275	1.8750	2.1045	2.2994	2.6092	2.8250	3.1013	3.3603	3.6011	3.8375	4.1410	4.6127	5.1482	5.7042	6.1976	6.7056	6.9626	7.8727	8.2751	8.7345	9.1885	9.3888	9.6209	10.2693	10.9687	11.4811	11.8667	12.2927	12.9500	13.5530	13.8894	14.1834	14.4115	14.6115	14.2234	14.3098	14.4188	14.3934	13.9873	13.2039
0.4588	0.5001	0.5602	0.6739	0.7839	0.9480	1.1451	1.2233	1.2913	1.4637	1.6228	1.8846	2.0723	2.3180	2.6005	2.9333	3.2305	3.5300	3.7907	4.0732	4.3943	4.8116	5.2360	5.7702	6.3539	7.0582	7.8484	8.5232	8.8080	9.2540	9.6907	10.0059	10.1641	10.8017	11.6455	12.3030	12.6879	12.9921	13.6697	14.5565	15.0288	15.4856	15.8488	16.1147	15.8571	15.8055	16.1896	16.3132	15.8795	15.0652
0.7797	0.8213	0.9231	1.0164	1.1773	1.3719	1.5504	1.6734	1.7791	1.9447	2.1593	2.3791	2.5835	2.8472	3.1376	3.4149	3.6849	3.9459	4.2360	4.4971	4.8732	5.3750	5.9725	6.6161	7.1751	7.8334	8.4649	8.8532	9.2828	9.7073	10.0454	10.2918	10.6952	11.3434	12.1608	12.6527	13.1286	13.6885	14.4219	14.9676	15.2120	15.5574	15.9975	16.1426	15.6307	15.7095	15.9393	15.8593	15.2520	14.4700
0.2318	0.2343	0.2657	0.3005	0.3064	0.3549	0.3819	0.4336	0.4544	0.4784	0.4895	0.5662	0.5960	0.6611	0.7188	0.7659	0.8217	0.8553	0.8867	0.9405	0.9915	1.0629	1.1693	1.3018	1.3898	1.4608	1.5576	1.6605	1.6396	1.8173	1.9057	2.0151	2.0715	2.1251	2.1954	2.3211	2.4067	2.4752	2.5751	2.6606	2.7296	2.7776	2.8160	2.8872	2.9027	2.8260	2.8121	2.7917	2.7323	2.6887
[truncated: 186 more columns]
