# Supplementary material for: Automics: an integrated platform for NMR-based metabonomics spectral processing and data analysis
Source: BMC Bioinformatics. 2009 Mar 16;10:83. doi: 10.1186/1471-2105-10-83 (PMC2666662; doi:10.1186/1471-2105-10-83)
Supplement: Additional File 1 — Software package of Automics. This compressed file contains executable installation package, source code package, HTML help file, test dataset and readme file of Automics. The latest version is available at Automics homepage . [file 1471-2105-10-83-S1.zip › Automics_software/what's new.txt]

What's new in Automics Beta Version 0.99 building 1220?

The following is a list of exciting improvements introduced in Automics.

New features:
=============
1 --A more convenient custom wizard module for spectra processing
This module guides users to process spectra step by step from FFT to bucket/binning. It's very helpful for beginners.

2 --Statistical total correlation spectroscopy method(STOCSY)
An advanced method for aiding identification of molecule signals and potential biomarkers. 2D contour plot for correlation matrix visualization is also implemented. 

3 --Saving worksheet and plots
The Data in worksheets now can be conveniently saved to disk files. The plots such as scores, loadings can be saved as bitmap format files.

4 --Improvement has been made when processing very large data table in worksheet
Large data table (more than 50000 columns) now can be conveniently processed in worksheet.

5 --PLS and PCA algorithms have been refined
Now Automics are more efficient when the data matrix is very large.

6 --More strict data format check
When importing data files, more strict data format check is performed.

7 --More flexible statistical module
This module has been refined and enhanced.

8 --Enjoy other improved features
You will enjoy many other improved features, such as:
	Spectra processing utilities, Plot setting for scores plot, loadings plot,etc.

9 --Many bug fixes
Many bugs and memory leaks have been fixed, the software now is more stable.

Please visit Automics at http://code.google.com/p/automics/ to learn more about those new features.
